# Supplementary material for: Effect of Mobilization with Movement on Pain, Disability, and Range of Motion in Patients with Shoulder Pain and Movement Impairment: A Systematic Review and Meta-Analysis
Source: J Clin Med. 2023 Nov 29;12(23):7416. doi: 10.3390/jcm12237416 (PMC10706990; doi:10.3390/jcm12237416)
Supplement: Supplementary file 1 [file jcm-12-07416-s001.zip]

Archive with 1 entries (1 files):
- jcm-2581653-supplementary.pdf
